# Supplementary material for: Rapid identification and characterization of genetic loci for defective kernel in bread wheat
Source: BMC Plant Biol. 2019 Nov 8;19:483. doi: 10.1186/s12870-019-2102-6 (PMC6842267; doi:10.1186/s12870-019-2102-6)
Supplement: Supplementary file 3 — Additional file 3: Table S1. SSR markers used in this study. [file 12870_2019_2102_MOESM3_ESM.xlsx]

## Sheet: Sheet1
Additional file 3: SSR markers used in this study.
Type of SSR marker	Number	References
BARC	67	Song et al., 2002
CFA	36	Guyomarc'h et al., 2002a
CFB	13	Sourdille et al., 2001
CFD	21	Guyomarc'h et al., 2002b
GDM	22	Pestsova et al., 2000
GPW	117	Sourdille et al., 2004
GWM	153	Röder et al., 1998
WMC	354	Somers., 2004
Refrences
Song QJ, Fickus EW, Cregan PB. Characterization of trinucleotide SSR motifs in wheat. Theor Appl Genet. 2002;104:286–93.
Guyomarc'h H, Sourdille P, Edwards K, Bernard M. Studies of the transferability of microsatellites derived from Triticum tauschii to hexaploid wheat and to diploid related species using amplification, hybridization and sequence comparisons. Theor Appl Genet. 2002a;105:736-44.
Sourdille P, Tavaud M, Charmet G, Bernard M. Transferability of wheat microsatellites to diploid Triticeae species carrying the A, B and D genomes. Theor Appl Genet. 2001;103:346-52.
Guyomarc'h H, Sourdille P, Charmet G, Edwards K, Bernard M. Characterisation of polymorphic microsatellite markers from Aegilops tauschii and transferability to the D-genome of bread wheat. Theor Appl Genet. 2002b;104:1164-72.
Pestsova E, Ganal EW, Röder MS. Isolation and mapping of microsatellite markers specific for the D genome of bread wheat. Genome. 2000;43:689-97.
