# Supplementary material for: Rapid identification and characterization of genetic loci for defective kernel in bread wheat
Source: BMC Plant Biol. 2019 Nov 8;19:483. doi: 10.1186/s12870-019-2102-6 (PMC6842267; doi:10.1186/s12870-019-2102-6)
Supplement: Supplementary file 4 — Additional file 4: Table S2. SNPs used to develop CAPS markers. [file 12870_2019_2102_MOESM4_ESM.xlsx]

## Sheet: Table S1
Additional file 4: Table S2 SNPs used to develop CAPS markers
Code	SNPa	CAPSb	Forward primer sequence (5'-3')	Reverse primer sequence (5'-3')	PCR fragment (bp)		Restricted enzyme
1	AX-108823502	TaBL1	ACTGAACAAGGAAACAAGCAGA	TCTGGTCCATCTAAAGGGATTAC		800		MluC I
2	AX-108919436	TaBL2	ACGAAAATACACAGGCGAGTAGA	GAGTTGGGGAAATATCAGGTGCT	454		Mse I
3	AX-109048732	TaBL3	CCCTCCCGAAACTAAGTATCATT	GACTGACAAGAGCAAGTGATGC	623		Bfa I
4	AX-108783920	TaBL4	TGCATATATTCTTCAGGCCGT	CAATGTATGAACGCAATACACC	438		Nsi I
5	AX-108895529	TaBL5	CGGTGGATGTTATGTCCCTA	GCCTACATAGTCGTTGATCGCT	335		Sau 96I
6	AX-109435898	TaBL6	GTGGATAAAACACAAACCAACAG	CTTCAACATATCCCTGGATATATG	691		Hae II
7	AX-108863641	TaBL7	ACTAAGCAATGGATGTGAGGTAA	CCGACCATTGACTATCACAATAA	974		Nla III
8	AX-109428194	TaBL8	TAGATCTTATACAATCACCCCGC	CCCATATTGTAAGACGTTTTTGC	973		MluC I
9	AX-109468761	TaBL9	CTCAATGGTGAAGTCTCTGGC	AAGCTAGCACGCTGCTTCC	834		Afl II
10	AX-109027972	TaBL10	TGCAATGTTTGACTTCGGC	CAGTGGCAACTAGACACGAGG	803		Sac I
11	AX-109864320	TaBL11	CCTCATAACCTCTACCCAACCAC	CAGGAGGAAATAGAGCATTGC	683		Dra I
12	AX-109916563	TaBL12	GGCAGGATGTTGTCAGTCTG	ACTCAACCAAAGTTTTATCAGTGG	646		HpyCH 4III
13	AX-109855943	TaBL13	GTGGATGAAGAGAATGGTGGTG	GCAACATGACTGCGCCTTC	527		Dpn I
14	AX-109347571	TaBL14	GCTAGCTAGCCGGCTAGACGT	CCCTACCACACTTGAAGGGTT	447		Msp I
15	AX-108773562	TaBL15	CATATAGGAGTGGGAGGCGC	GTGGCGAGGACCGTAGACA	701		Taq I
16	AX-108848127	TaBL16	CTTCTGTGTTCTTTGTACTACCTTGA	TGCCGCCTCATCTTCTTGA	577		Taq I
17	AX-109817727	TaBL17	CAGCTTTCCATTTTGTCGAAC	CCACTTCTCTTTCTATTATGACATG	612		Nsp I
18	AX-109300654	TaBL18	CAAGCATTCACACTGCATTATAGG	TGTAGAACTCGAAGATGCCGTAC	875		Nla III
19	AX-108762202	TaBL19	GAGTCAGATGGATACAGGGTGAG	AACGCCCATTGAAGAGTGG	918		BstB I
20	AX-109828493	TaBL20	GTAACTTCATCGGACAGCCAC	AATCAATTGAAAAATGACACCG	590		Hae III
21	AX-108793110	TaBL21	TCACTCGGCCGATATCAATGTA	CCAAAAAGATGAGGAGATATGAAG	704		Nco I
22	AX-109830729	TaBL22	CCTCAGCTCCCCAAGCTCAC	GTTCAACATGTTGTTGTTCTTATCC	926		MluC I
23	AX-109322335	TaBL23	GATGCCTAACTTTGAAGTTCTTTTG	GTCTACAACCTTATCTTTTCACCGA	607		Nla III
24	AX-109363969	TaBL24	GGATGACCAAGCCAATGTCC	GGTCCGGATGACATTGACGA	418		BspH I
25	AX-109039756	TaBL25	CTCGCATCGCATGTTGGTT	GTCCTGCCGACTAGGATTACAG	317		Aci I
26	AX-109939515	TaBL26	GCCTGTTTTATTTCAGTCATATGT	CTTCATCCCGTACATCACCG	713		SnaB I
27	AX-108996126	TaBL27	GTGCATGATATATTCTTTGATGCC	CCATACAATCCTATCCGTGTTTTA	561		Bfa I
28	AX-109301653	TaBL28	GTGGAGTAACTAAAGTGGACCA	GTGGTTGAGCTTGAGCTTGAG	479		Pvu I
29	AX-109516011	TaBL29	GTGATAGGCGGGATTGTTTT	GCAGGAGCATGAGTCAATGA	800		Dpn II
30	AX-108762525	TaBL30	CAATTCAATGATGACAGTGCAG	AGGTATACTCTTCCGTGACACAA	382		HpyCH 4IV
31	AX-109487901	TaBL31	GGTTTTCCTTCTGTCATCTTCGT	GTGTCATGTT TTTCAAGGGGTC	442		Alw I
32	AX-108743617	TaBL32	CATGCATATTTTGGCTCCG	ACCATTCAAAGCTATCGGCAC	785		Alu I
33	AX-108751549	TaBL33	TTGTGATTTTGCTACGAAGGC	TCCCCGCAAAGAGAAAAA	989		Hae III
34	AX-109034274	TaBL34	CTTGTATGCCTTGCATCTATTTCTG	GGCGCTTCTTCTTCTTCGTC	719		Bfa I
35	AX-109366792	TaBL35	GCGACGTGCGGATGAAAAT	CAAAGCAAGCTACAACACAAATGG	505		Hinf I
36	AX-110037447	TaBL36	CGGTGACCTTGCTGAACTG	CCTGACCATCGAAGAGATGTT	374		CviQ I
37	AX-108987517	TaBL37	GATGAGACGTGGTTGGTGGG	GTCCCGCTGCTGAATGTAC	390		Bfa I
38	AX-108762678	TaBL38	CTCTTTTCTCTTTGCCTGTGTCC	GGAGTGCTCAAGTCCTCTGCAC	366		Afl III
39	AX-108796554	TaBL39	GCGTCTCTCCATCATTGAATT	CTACCCATGACGGCTTAAAAA	621		Hpa II
40	AX-109972147	TaBL40	CGTATTTAAAGCTGCGTGGG	GAGCAAACAAATTGATGCGC	795		Taq I
41	AX-109344528	TaBL41	GGCACATAACGTCATGGAGAC	GCCGAGCCGAGCAAACTTT	403		BstY I
42	AX-109299632	TaBL42	CGACGGTAACTTCTTGTCTTCTC	TGCTGTTTAGATTGGAGTTCTGC	583		Nla III
43	AX-108828412	TaBL43	GGAGATATTTTCCGAAGGACAG	GGGAATCTAACAGTCTCCCCA	699		Bfa I
44	AX-109031908	TaBL44	GTGGCCATCAAGCCGCTAT	CGGTGTACATCCTAAATTTTGATCC	576		HpyCH 4V
45	AX-108863110	TaBL45	GTCGTGGATAATTATGTTGTGAAC	GAGCCGACATATCATCTCGA	702		HpyCH 4III
46	AX-109441692	TaBL46	GGTACCGATGCTTTTCCCG	GAGCCGACATATCATCTCGA	547		BspE I
47	AX-109419012	TaBL47	GGAGAAAAAAAAACCGAAATGAT	CGGTAAAACAATACTGCATATAGG	648		Taq I
48	AX-108769105	TaBL48	GGCCCACCCTTTTTTTGTG	CTGGCGAACTAGAGACCAGC	613		Hpa II
49	AX-109415466	TaBL49	CATCGCTGACTGGGGCTC	GGGAACACAGTTGGAAGCC	639		Taq I
50	AX-109527589	TaBL50	GGCCCAATAACAAAATAAAAAGC	CCGAGAAAGAGACATAGAAAACTAA	434		Dra I
51	AX-109497011	TaBL51	CAGCACCACAGAGTACCAACC	GTCAGCATCTGGTACCTGGG	951		Bfa I
52	AX-110042240	TaBL52	CCATCGACGAACGATGAAAC	CGCTGATGGC ATTCCTCGTA	469		Bfa I
53	AX-109984991	TaBL53	CTCTACAATGTACCAAGCAGTGA	GTTGACATCTTCACGAAGCCT	436		BstU I
54	AX-109420619	TaBL54	CAAATGAACACGGTGTGCCC	CCTCTTACCAAGAAAGTGTCGTG	650		Stu I
55	AX-109816616	TaBL55	CAACCAAGCCTACAACATTCAC	GAATGGTGGTGTGCACTACAAC	524		Ase I
56	AX-109517725	TaBL56	GTCCTCTCACCACCGGTTC	GCAGAAATACTAGATAAAGCATGGC	532		HpyCH 4V
57	AX-109520937	TaBL57	GCCAACTGTCGTGGTTCTAAGA	GTGATGAGGATACAGACCTGGGA	585		Taq I
58	AX-109879762	TaBL58	CATACAACTCGGAGTACACTGGAAC	GATGTTATGCTGATTGCTGGTTG	594		Apo I
59	AX-109839332	TaBL59	CTTTCCACTTGAGTTGACTAGGTTG	CTATTTTCTCTCGCGTCTCCATC	666		Bfa I
60	AX-110045982	TaBL60	GTAGCCCGTCCCATAAGCG	GGACTTGATG ACCGATGGTG	510		Dra I
a SNP, ID numbers from Wheat660K SNP chip.
b CAPS, the tentative names for CAPS markers.
