# Supplementary material for: Rapid identification and characterization of genetic loci for defective kernel in bread wheat
Source: BMC Plant Biol. 2019 Nov 8;19:483. doi: 10.1186/s12870-019-2102-6 (PMC6842267; doi:10.1186/s12870-019-2102-6)
Supplement: Supplementary file 7 — Additional file 7: Table S3. Comparison of TGW between BL31 and BL33. [file 12870_2019_2102_MOESM7_ESM.xlsx]

## Sheet: Sheet1
Additional file 7: Comparison of TGW between BL31 and BL33
Environment	Plant	TGW (g)		Mean (g)	Reduced rate (%)a
		Repeat1	Repeat2
Gaoyi 2017	BL31	42.12	42.44	42.28
	BL33	29.84	30.73	30.29	28.37
Xinxiang 2018	BL31	41.37	41.16	41.27
	BL33	32.1	30.52	31.31	24.12
Gaoyi 2018	BL31	42.6	43.19	42.9
	BL33	30.36	30.71	30.54	28.81
a Reduced rate, the percentage of reduced TGW of BL33 compared with BL31.
