# Supplementary material for: Rapid identification and characterization of genetic loci for defective kernel in bread wheat
Source: BMC Plant Biol. 2019 Nov 8;19:483. doi: 10.1186/s12870-019-2102-6 (PMC6842267; doi:10.1186/s12870-019-2102-6)
Supplement: Supplementary file 11 — Additional file 11: Table S4. Annotated genes in the physical intervals of QTL. [file 12870_2019_2102_MOESM11_ESM.xlsx]

## Sheet: Table S4
Additional file 11: Table S4 Annotated genes in the physical intervals of QTL.
QTL	Gene-ID	Start/bp	End/bp	Human-Readable-Description
QDek.caas-3BS.1	TraesCS3B01G018500	7607830	7610902	Alpha-ketoglutarate-dependent dioxygenase alkB
	TraesCS3B01G018600	7611567	7614872	UDP-N-acetylmuramate--L-alanine ligase
	TraesCS3B01G018700	8004562	8004912	Glutathione S-transferase T3
	TraesCS3B01G018800	8024703	8029857	transmembrane protein
	TraesCS3B01G018900	8034719	8036036	F-box protein PP2
	TraesCS3B01G019000	8039955	8043362	Disease resistance protein (NBS-LRR class) family
	TraesCS3B01G019100	8073338	8074954	Cytochrome P450, putative
	TraesCS3B01G019200	8130762	8133158	RING/FYVE/PHD zinc finger superfamily protein
	TraesCS3B01G019300	8133732	8137409	Protein-lysine N-methyltransferase
	TraesCS3B01G019400	8153575	8154168	DUF4228 domain protein
	TraesCS3B01G019500	8339501	8346221	Eukaryotic translation initiation factor 3 subunit A
	TraesCS3B01G019600	8490624	8495753	E3 ubiquitin-protein ligase
	TraesCS3B01G019700	8505520	8506448	Myb/SANT-like DNA-binding domain protein
	TraesCS3B01G019800	8512188	8513081	Transcription initiation factor IIE subunit beta
	TraesCS3B01G019900	8526628	8529572	Sarcoplasmic reticulum histidine-rich calcium-binding protein, putative, expressed
	TraesCS3B01G020000	8539220	8542107	Terpene synthase, putative
	TraesCS3B01G020100	8633899	8634783	Transcription initiation factor IIE subunit beta
	TraesCS3B01G020200	8643943	8646363	Ferredoxin reductase-like protein
	TraesCS3B01G020300	8684971	8686910	Pectin lyase-like superfamily protein
	TraesCS3B01G020400	8733389	8737515	tRNA (Adenine(58)-N(1))-methyltransferase non-catalytic subunit trm6
	TraesCS3B01G020500	8781311	8782342	PAP fibrillin domain containing protein, expressed
	TraesCS3B01G020600	8786051	8786864	Myb/SANT-like DNA-binding domain protein
	TraesCS3B01G020700	8792944	8793981	PAP fibrillin domain containing protein, expressed
	TraesCS3B01G020800	8797130	8799983	Alanine--tRNA ligase
	TraesCS3B01G020900	8800784	8801859	APOLLO
	TraesCS3B01G021000	8804356	8812022	Leucine--tRNA ligase
	TraesCS3B01G021100	8812942	8814417	Glycosyltransferase
	TraesCS3B01G021200	8816276	8826946	Protein kinase family protein
	TraesCS3B01G021300	8846692	8860125	receptor lectin kinase
	TraesCS3B01G021400	9092559	9093134	ATP-binding cassette sub-family A member 1
	TraesCS3B01G021500	9098335	9098955	HNH endonuclease
	TraesCS3B01G021600	9166343	9177304	Sodium/hydrogen exchanger 1
	TraesCS3B01G021700	9188109	9191062	Glycosyltransferase
	TraesCS3B01G021800	9349697	9350059	SPA1-related 4
	TraesCS3B01G021900	9396839	9400623	Glycosyltransferase
	TraesCS3B01G022000	9404578	9408546	Glycosyltransferase
	TraesCS3B01G022100	9417779	9420607	Leucine-rich repeat receptor-like protein kinase family protein
	TraesCS3B01G022200	9427199	9427495	Lipid transfer protein
	TraesCS3B01G022300	9439373	9441890	LisH and RanBPM domains containing protein
	TraesCS3B01G022400	9568498	9573004	Serine/threonine-protein kinase
	TraesCS3B01G022500	9776149	9782832	Glycine-rich domain-containing protein 1
	TraesCS3B01G022600	9880062	9881223	Myosin heavy chain-related protein
	TraesCS3B01G022700	9886966	9888418	P-loop containing nucleoside triphosphate hydrolases superfamily protein
	TraesCS3B01G022800	9906588	9907154	SNF1 kinase homolog 11
	TraesCS3B01G022900	9914080	9917734	Glutamate decarboxylase
	TraesCS3B01G023000	9922993	9923391	RING/U-box superfamily protein
	TraesCS3B01G023100	9930559	9931345	Ring finger protein, putative
	TraesCS3B01G023200	9931864	9939291	DNA glycosylase
	TraesCS3B01G023300	10013939	10014760	Ring finger protein, putative
	TraesCS3B01G023400	10046189	10048547	F-box family protein
	TraesCS3B01G023500	10050287	10051117	tRNA N6-adenosine threonyl carbamoyl transferase
	TraesCS3B01G023600	10172833	10174500	transmembrane protein, putative
	TraesCS3B01G023700	10199315	10201933	Glycosyltransferase
	TraesCS3B01G023800	10221293	10222513	Cysteine/Histidine-rich C1 domain family protein
	TraesCS3B01G023900	10231065	10234756	O-linked-mannose beta-1,4-N-acetylglucosaminyltransferase-like protein
	TraesCS3B01G024000	10248941	10251406	Glycosyltransferase
	TraesCS3B01G024100	10301554	10309026	Receptor-like protein kinase
	TraesCS3B01G024200	10325151	10343880	Receptor-like protein kinase
	TraesCS3B01G024300	10388204	10392585	Receptor-like protein kinase, putative,expressed
	TraesCS3B01G024400	10406614	10407459	Cysteine-rich receptor kinase
	TraesCS3B01G024500	10562385	10573423	Receptor-like protein kinase, putative,expressed
	TraesCS3B01G024600	10627410	10631760	Phosphatidylserine synthase 2
	TraesCS3B01G024700	10657637	10658551	Retrotransposon protein, putative, unclassified
	TraesCS3B01G024800	10664008	10665247	YTH domain-containing family protein 1
	TraesCS3B01G024900	10708017	10716897	ATP-dependent RNA helicase, putative
	TraesCS3B01G025000	10734157	10734876	Glutathione S-transferase, putative, expressed
	TraesCS3B01G025100	10921743	10923457	Xyloglucan galactosyltransferase KATAMARI1-like protein
	TraesCS3B01G025200	10953636	10956618	Fructose-bisphosphate aldolase
	TraesCS3B01G025300	10962131	10963738	Xyloglucan galactosyltransferase KATAMARI1-like protein
	TraesCS3B01G025400	11008472	11010230	Xyloglucan galactosyltransferase KATAMARI1-like protein
	TraesCS3B01G025500	11065475	11067061	Xyloglucan galactosyltransferase KATAMARI1-like protein
	TraesCS3B01G025600	11086941	11090349	Cytochrome P450, putative, expressed
	TraesCS3B01G025700	11113698	11127873	BTB/POZ domain containing protein, expressed
	TraesCS3B01G025800	11128485	11129633	BTB/POZ domain containing protein, expressed
	TraesCS3B01G025900	11187874	11205496	Histone H3
	TraesCS3B01G026000	11230000	11230737	BTB/POZ and MATH domain-containing protein 2
	TraesCS3B01G026100	11231523	11232945	F-box domain containing protein
	TraesCS3B01G026200	11239795	11241360	Cytochrome P450 family protein, expressed
	TraesCS3B01G026300	11466443	11468027	Benzyl alcohol O-benzoyltransferase
	TraesCS3B01G026400	11469580	11470668	BTB/POZ/MATH-domain protein
	TraesCS3B01G026500	11511038	11512180	F-box family protein
	TraesCS3B01G026600	11561624	11563022	F-box family protein
	TraesCS3B01G026700	11601743	11603083	WAT1-related protein
	TraesCS3B01G026800	11654757	11657111	Tubulin beta chain
	TraesCS3B01G026900	11659297	11660453	E3 ubiquitin-protein ligase
	TraesCS3B01G027000	11663786	11664967	E3 ubiquitin-protein ligase
	TraesCS3B01G027100	11695307	11696528	Argonaute protein
	TraesCS3B01G027200	11883659	11884331	RNA-binding (RRM/RBD/RNP motifs) family protein
	TraesCS3B01G027300	11908458	11909565	DNA replication licensing factor MCM7
	TraesCS3B01G027400	11924405	11925467	E3 ubiquitin-protein ligase
	TraesCS3B01G027500	11927748	11928939	E3 ubiquitin-protein ligase
	TraesCS3B01G027600	11943060	11944197	SKP1-like protein
	TraesCS3B01G027700	12026504	12034509	Octicosapeptide/Phox/Bem1p (PB1) domain-containing protein / tetratricopeptide repeat (TPR)-containing protein
	TraesCS3B01G027800	12086550	12090680	Phenylalanine ammonia-lyase
	TraesCS3B01G027900	12100374	12104292	Protein DETOXIFICATION
	TraesCS3B01G028000	12108323	12109513	E3 ubiquitin-protein ligase
	TraesCS3B01G028100	12120721	12123245	Cell wall invertase
	TraesCS3B01G028200	12142281	12142813	Beta-fructofuranosidase, insoluble protein
	TraesCS3B01G028300	12148892	12150286	Beta-fructofuranosidase, insoluble isoenzyme 3
	TraesCS3B01G028400	12180608	12181749	E3 ubiquitin-protein ligase
	TraesCS3B01G028500	12302917	12305457	Cell wall invertase
	TraesCS3B01G028600	12309422	12309643	Powder tolerance-related protein
	TraesCS3B01G028700	12319294	12320900	Beta-fructofuranosidase, insoluble isoenzyme 3
	TraesCS3B01G028800	12400168	12401270	E3 ubiquitin-protein ligase
	TraesCS3B01G028900	12404111	12408559	E3 ubiquitin-protein ligase
	TraesCS3B01G029000	12472486	12476081	Ubiquitin-conjugating enzyme E2
	TraesCS3B01G029100	12839465	12843097	Ubiquitin-conjugating enzyme E2
	TraesCS3B01G029200	13052498	13053302	Adenylate cyclase
	TraesCS3B01G029300	13415870	13416517	Ubiquitin-conjugating enzyme E2
	TraesCS3B01G029400	13424474	13425011	DNA topoisomerase
	TraesCS3B01G029500	13489881	13495502	Transcription factor Spt20
	TraesCS3B01G029600	13510569	13511438	DNA topoisomerase
	TraesCS3B01G029700	13511460	13511762	Proto-oncogene c-Fos
	TraesCS3B01G029800	13731936	13734151	basic helix-loop-helix (bHLH) DNA-binding superfamily protein
	TraesCS3B01G029900	13744992	13749167	O-acyltransferase WSD1
	TraesCS3B01G030000	13814087	13817475	Receptor-like protein kinase
	TraesCS3B01G030100	13819964	13820994	F-box domain containing protein, expressed
	TraesCS3B01G030200	13825093	13825701	F-box domain containing protein, expressed
	TraesCS3B01G030300	13904308	13905657	Cytochrome P450
	TraesCS3B01G030400	13920192	13920794	Dirigent protein
	TraesCS3B01G030500	13961475	13964705	Receptor-like kinase
	TraesCS3B01G030600	13965118	13967400	Receptor-like kinase
	TraesCS3B01G030700	13993148	13994227	E3 ubiquitin-protein ligase
	TraesCS3B01G030800	14022503	14023489	E3 ubiquitin-protein ligase
	TraesCS3B01G030900	14064789	14065859	E3 ubiquitin-protein ligase
	TraesCS3B01G031000	14111444	14112532	E3 ubiquitin-protein ligase
	TraesCS3B01G031100	14162428	14163758	E3 ubiquitin-protein ligase
	TraesCS3B01G031200	14201533	14204974	E3 ubiquitin-protein ligase
	TraesCS3B01G031300	14222450	14223551	E3 ubiquitin-protein ligase
	TraesCS3B01G031400	14327879	14329157	Leucine-rich repeat receptor-like protein kinase family protein
	TraesCS3B01G031500	14329207	14330814	Leucine-rich repeat receptor-like protein kinase family protein
	TraesCS3B01G031600	14345489	14346553	Kinase family protein
	TraesCS3B01G031700	14367939	14370645	Amino acid transporter, putative
	TraesCS3B01G031800	14380277	14381205	Lectin
	TraesCS3B01G031900	14463207	14465356	disease resistance protein (TIR-NBS-LRR class)
	TraesCS3B01G032000	14524446	14526526	O-linked-mannose beta-1,4-N-acetylglucosaminyltransferase-like protein
	TraesCS3B01G032100	14547111	14548665	E3 ubiquitin-protein ligase
	TraesCS3B01G032200	14702451	14703844	Disease resistance protein (NBS-LRR class) family
	TraesCS3B01G032300	14963926	14964528	E3 ubiquitin-protein ligase
	TraesCS3B01G032400	14983253	14986446	Receptor-kinase, putative
	TraesCS3B01G032500	15076330	15077465	Expansin
	TraesCS3B01G032600	15139170	15151072	Jacalin lectin family protein
	TraesCS3B01G032700	15140715	15141590	Expansin
	TraesCS3B01G032800	15166116	15167103	Expansin
	TraesCS3B01G032900	15864160	15865359	NADH/NADPH oxidoreductase
	TraesCS3B01G033000	16035816	16037423	NBS-LRR-like resistance protein
	TraesCS3B01G033100	16038550	16040781	Adp,atp carrier protein, mitochondrial
	TraesCS3B01G033200	16049143	16050606	NBS-LRR-like resistance protein
	TraesCS3B01G033300	16056140	16057123	NB-ARC domain-containing disease resistance protein
	TraesCS3B01G033400	16078276	16079822	Glycosyltransferase
	TraesCS3B01G033500	16078282	16079748	Xaa-Pro dipeptidase
	TraesCS3B01G033600	16123174	16123437	SsrA-binding protein
	TraesCS3B01G033700	16129137	16130924	E3 ubiquitin-protein ligase
	TraesCS3B01G033800	16133129	16137429	E3 ubiquitin-protein ligase
	TraesCS3B01G033900	16180088	16180376	40S ribosomal protein S21
	TraesCS3B01G034000	16202219	16202482	GRF zinc finger family protein
	TraesCS3B01G034100	16213115	16215231	Heavy metal transport/detoxification protein
	TraesCS3B01G034200	16333353	16334691	Acyl-CoA thioesterase, putative
	TraesCS3B01G034300	16403809	16404992	Peroxidase
	TraesCS3B01G034400	16439811	16444446	WD repeat-containing protein 1
	TraesCS3B01G034500	16450892	16455446	Ubiquitin-conjugating enzyme E2
	TraesCS3B01G034600	16458069	16463281	Cellulose synthase family protein, expressed
	TraesCS3B01G034700	16692617	16694014	Glycosyltransferase
	TraesCS3B01G034800	16756738	16758159	Glycosyltransferase
	TraesCS3B01G034900	16958587	16959633	Glycosyltransferase
	TraesCS3B01G035000	16980406	16984139	Glycosyltransferase
	TraesCS3B01G035100	17083248	17087675	NBS-LRR disease resistance protein-like protein
	TraesCS3B01G035200	17187234	17190692	Laccase
	TraesCS3B01G035300	17314791	17316267	F-box family protein
	TraesCS3B01G035400	17318828	17319285	Antiholin-like protein LrgA
	TraesCS3B01G035500	17331687	17333356	F-box domain containing protein
	TraesCS3B01G035600	17558931	17563036	Protein ABCI7, chloroplastic
	TraesCS3B01G035700	17577138	17578361	Aspartic proteinase nepenthesin-2
	TraesCS3B01G035800	17595756	17602153	Disease resistance protein RPM1
	TraesCS3B01G035900	17613824	17616166	Chaperone protein DnaK
	TraesCS3B01G036000	17624845	17626118	MYB transcription factor
	TraesCS3B01G036100	17782452	17783830	Patatin
	TraesCS3B01G036200	17788782	17789564	Trypsin inhibitor
	TraesCS3B01G036300	17805417	17806924	F-box domain containing protein
	TraesCS3B01G036400	17865136	17866623	Trypsin inhibitor
	TraesCS3B01G036500	17902666	17905991	Patatin
	TraesCS3B01G036600	17957674	17958741	Dihydroflavonol-4-reductase
	TraesCS3B01G036700	17974279	17975020	Bowman-Birk type trypsin inhibitor
	TraesCS3B01G036800	17988264	17990073	Patatin
	TraesCS3B01G036900	17997657	17998052	Wound-induced protease inhibitor
	TraesCS3B01G037000	18000440	18001101	Trypsin inhibitor
	TraesCS3B01G037100	18026155	18026603	Trypsin inhibitor
	TraesCS3B01G037200	18127367	18128064	Trypsin inhibitor
	TraesCS3B01G037300	18138523	18139405	Trypsin inhibitor
	TraesCS3B01G037400	18155700	18156629	Trypsin inhibitor
	TraesCS3B01G037500	18243565	18247757	Disease resistance protein RPM1
	TraesCS3B01G037600	18252561	18253506	Bowman-Birk type trypsin inhibitor
	TraesCS3B01G037700	18306039	18306470	Ripening-related protein
	TraesCS3B01G037800	18315329	18316466	Werner Syndrome-like exonuclease
	TraesCS3B01G037900	18393763	18394476	Ripening-related protein
	TraesCS3B01G038000	18426830	18427255	Ripening-related protein
	TraesCS3B01G038100	18431888	18432322	Kiwellin
	TraesCS3B01G038200	18469468	18469896	Ripening-related protein
	TraesCS3B01G038300	18502485	18504109	Trypsin inhibitor
	TraesCS3B01G038400	18517988	18518689	Bowman-Birk type trypsin inhibitor
	TraesCS3B01G038500	18542363	18542847	Pathogen-related protein
	TraesCS3B01G038600	18558977	18559833	Trypsin inhibitor
	TraesCS3B01G038700	18567769	18568431	Trypsin inhibitor
	TraesCS3B01G038800	18664393	18675942	NADP dependent sorbitol 6-phosphate dehydrogenase family protein
	TraesCS3B01G038900	18773408	18775940	Protein kinase
	TraesCS3B01G039000	18817797	18822132	Mannose-6-phosphate isomerase
QDek.caas-3BS.2	TraesCS3B01G039100	18846649	18847805	MYB transcription factor
	TraesCS3B01G039200	18858701	18865152	NBS-LRR disease resistance protein
	TraesCS3B01G039300	18871001	18873393	Protein DETOXIFICATION
	TraesCS3B01G039400	19093245	19095976	ARM repeat superfamily protein
	TraesCS3B01G039500	19231020	19232858	Nuclease S1
	TraesCS3B01G039600	19247476	19251126	Nuclease S1
	TraesCS3B01G039700	19257634	19261152	Nuclease S1
	TraesCS3B01G039800	19261583	19262814	Abscisic acid-deficient 4
	TraesCS3B01G039900	19263469	19270289	Transmembrane protein 214
	TraesCS3B01G040000	19387714	19393525	C2 domain containing protein
	TraesCS3B01G040100	19394360	19396966	NBS-LRR disease resistance protein, putative, expressed
	TraesCS3B01G040200	19734451	19735762	Zinc finger family protein
	TraesCS3B01G040300	19869998	19872504	DUF1666 family protein
	TraesCS3B01G040400	19876841	19878511	30S ribosomal protein S10
QDek.caas-4AL	TraesCS4A01G433600	704250127	704250668	UBX domain-containing protein
	TraesCS4A01G433700	704478248	704479974	Protein kinase, putative
	TraesCS4A01G433800	704526573	704530717	Protein kinase
	TraesCS4A01G433900	704644846	704648094	Glutathione s-transferase
	TraesCS4A01G434000	704795701	704797806	Superoxide dismutase
	TraesCS4A01G434100	704802395	704805704	CYCLOPS
	TraesCS4A01G434200	704806924	704807953	Histone-lysine N-methyltransferase, H3 lysine-36 specific
	TraesCS4A01G434300	705054351	705055103	ATPase E1-E2 type family protein / haloacid dehalogenase-like hydrolase family protein
	TraesCS4A01G434400	705056020	705056494	myb domain protein 65
	TraesCS4A01G434500	705169668	705170420	Microprocessor complex subunit DGCR8
	TraesCS4A01G434600	705178291	705180456	zinc finger B-box protein
	TraesCS4A01G434700	705429986	705434950	Ankyrin repeat family protein, putative, expressed
	TraesCS4A01G434800	705504781	705508363	Kinase-like protein
	TraesCS4A01G446700	714176254	714180521	Sucrose synthase
