# Supplementary material for: Rapid identification and characterization of genetic loci for defective kernel in bread wheat
Source: BMC Plant Biol. 2019 Nov 8;19:483. doi: 10.1186/s12870-019-2102-6 (PMC6842267; doi:10.1186/s12870-019-2102-6)
Supplement: Supplementary file 12 — Additional file 12: Table S5. Transcriptional patterns of candidate genes in the developing grains. [file 12870_2019_2102_MOESM12_ESM.xlsx]

## Sheet: Sheet1
Additional file 12: Transcriptional patterns of candidate genes in the developing grains.
Gene ID	Temporary name	grain_z71b	grain_z75	grain_z85
TraesCS3B01G025200	TaFba-3B	242.77	32.54	57.43
TraesCS3B01G028700	TaBff-3B	2.81	0.16	0.02
TraesCS3B01G039800	TaABA4-3B	24.5	2.77	25.95
TraesCS4A01G446700	TaSus-4A	3.4	2.89	0.05
a The data are retrieved from WheatExp (https://wheat.pw.usda.gov/WheatExp/).
b z71, z75 and z85 show the codes for different growth stages in wheat.
