# Supplementary material for: Rapid identification and characterization of genetic loci for defective kernel in bread wheat
Source: BMC Plant Biol. 2019 Nov 8;19:483. doi: 10.1186/s12870-019-2102-6 (PMC6842267; doi:10.1186/s12870-019-2102-6)
Supplement: Supplementary file 15 — Additional file 15: Table S6. Primers used in quantitative real-time PCR. [file 12870_2019_2102_MOESM15_ESM.xlsx]

## Sheet: Sheet1
Additional file 15: Primers used in quantitative real-time PCR
Genes	Forward primer sequence (5'-3')	Reverse primer sequence (5'-3')
TaFba-3B	CTCAGCTTGTTTCAACCTGAAC	AGCAGGATGCCCTCAAAA
TaBff-3B	CTGGTGAAGGAAGTCAAGATGTC	CCATGGACAATGCTGTAGCG
TaABA4-3B	TCCACAGGTCGATCACACTG	TGGGTGAAAATAATCAATGTGATG
TaSUS-4A	ATTGCTGTTCATCTGACTAGGAA	CCTTTGATGGATTGCCATGA
